# Supplementary material for: Butane-1,4-diyl bis­(pyridine-4-carboxyl­ate)
Source: Acta Crystallogr Sect E Struct Rep Online. 2011 Jun 25;67(Pt 7):o1803. doi: 10.1107/S1600536811023646 (PMC3152005; doi:10.1107/S1600536811023646)
Supplement: Supplementary file 2 [file e-67-o1803-Isup2.hkl]

# 
# h,k,l, Fc-squared, Fo-squared, sigma(Fo-squared) and status flag 
# 
data_I

_audit_update_record
;
2011-06-15 # Formatted by publCIF
;
_shelx_title ' ' 
_shelx_refln_list_code          4 
_shelx_F_calc_maximum      156.81 
_exptl_crystal_F_000       316.00 
_reflns_d_resolution_high  0.8411 
 
loop_ 
 _symmetry_equiv_pos_as_xyz 
 'x, y, z' 
 '-x, y+1/2, -z+1/2' 
 '-x, -y, -z' 
 'x, -y-1/2, z-1/2' 
 
_cell_length_a     7.8519 
_cell_length_b    10.5284 
_cell_length_c     8.9121 
_cell_angle_alpha  90.000 
_cell_angle_beta   91.770 
_cell_angle_gamma  90.000 
 
_shelx_F_squared_multiplier     1.000 
 
loop_ 
 _refln_index_h 
 _refln_index_k 
 _refln_index_l 
 _refln_F_squared_calc 
 _refln_F_squared_meas 
 _refln_F_squared_sigma 
 _refln_observed_status 
   1   0   0       31.20       35.13      1.27 o 
   2   0   0     4038.78     4311.36     10.99 o 
   3   0   0      217.52      218.10      5.23 o 
   4   0   0       45.84       47.32      3.47 o 
   5   0   0      138.57      138.64      5.23 o 
   6   0   0       11.44       18.26      3.48 o 
   7   0   0        2.02        1.56      3.50 o 
   8   0   0        0.14        0.59      3.55 o 
   9   0   0        7.04        5.25      3.93 o 
   1   1   0      164.76      171.55      1.26 o 
   2   1   0     1276.81     1393.98      5.60 o 
   3   1   0      150.18      162.93      1.92 o 
   4   1   0      134.02      132.40      2.13 o 
   5   1   0        3.26        4.97      1.08 o 
   6   1   0       14.47       12.49      2.33 o 
   7   1   0        0.30       -1.07      2.45 o 
   8   1   0       13.88       16.14      2.95 o 
   9   1   0        0.06        0.94      2.81 o 
   0   2   0     8485.29     8474.38     64.94 o 
   1   2   0      258.07      250.84      2.96 o 
   2   2   0       67.13       67.18      1.07 o 
   3   2   0        8.35        5.72      0.87 o 
   4   2   0       73.41       72.11      1.61 o 
   5   2   0       12.74       14.13      1.10 o 
   6   2   0        3.77        2.70      2.06 o 
   7   2   0       24.97       27.31      2.92 o 
   8   2   0        1.33        1.90      2.48 o 
   9   2   0       13.65       11.62      4.45 o 
   1   3   0      227.37      197.50      3.13 o 
   2   3   0       63.29       59.21      2.19 o 
   3   3   0        5.56        5.39      0.91 o 
   4   3   0        9.16       10.15      1.17 o 
   5   3   0       73.43       75.72      2.19 o 
   6   3   0        0.05       -1.08      1.76 o 
   7   3   0        0.02        1.14      1.99 o 
   8   3   0       39.02       37.67      5.78 o 
   9   3   0        0.02       -3.32      4.08 o 
   0   4   0       37.63       40.75      2.11 o 
   1   4   0      346.85      360.75      2.85 o 
   2   4   0        1.93        1.94      1.52 o 
   3   4   0      146.93      158.05      3.59 o 
   4   4   0        3.35        3.97      0.92 o 
   5   4   0        2.33        4.21      1.18 o 
   6   4   0       11.07       12.04      4.31 o 
   7   4   0       18.29       15.82      4.88 o 
   8   4   0        8.46        6.10      5.06 o 
   1   5   0      990.55     1073.59      8.83 o 
   2   5   0      139.35      153.07      3.67 o 
   3   5   0        0.06       -0.08      1.62 o 
   4   5   0        0.05        0.26      1.65 o 
   5   5   0       23.05       20.94      2.40 o 
   6   5   0        9.57        7.33      4.52 o 
   7   5   0       11.98       12.07      5.10 o 
   8   5   0        2.09        0.90      5.13 o 
   0   6   0      123.25      143.54      3.92 o 
   1   6   0        1.60        3.21      1.29 o 
   2   6   0       51.89       51.88      2.68 o 
   3   6   0        0.57        0.26      1.81 o 
   4   6   0        7.89        4.00      1.86 o 
   5   6   0        1.63        0.12      1.96 o 
   6   6   0       12.39       15.03      5.02 o 
   7   6   0       25.55       35.34      5.38 o 
   8   6   0        6.77        9.79      5.23 o 
   1   7   0      152.68      176.35      2.68 o 
   2   7   0       19.74       16.81      2.13 o 
   3   7   0        7.12        5.55      2.02 o 
   4   7   0       64.98       60.53      4.62 o 
   5   7   0        2.03        3.06      3.99 o 
   6   7   0       20.64       20.90      5.57 o 
   7   7   0       18.33       19.68      5.31 o 
   0   8   0        3.35        1.33      1.53 o 
   1   8   0       15.65       19.60      2.56 o 
   2   8   0        0.66        0.64      1.99 o 
   3   8   0        0.01       -0.94      2.03 o 
   4   8   0        1.99        2.50      2.17 o 
   5   8   0        2.02        2.09      4.04 o 
   6   8   0        2.81        3.55      4.84 o 
   7   8   0       39.22       36.87      5.81 o 
   1   9   0       82.81       80.79      3.42 o 
   2   9   0       26.40       27.81      2.64 o 
   3   9   0        4.53        6.51      2.32 o 
   4   9   0        2.96        2.53      2.31 o 
   5   9   0        6.97        6.41      4.77 o 
   6   9   0       20.84       23.26      6.09 o 
   0  10   0      261.06      228.87      9.35 o 
   1  10   0        4.27        4.78      2.80 o 
   2  10   0       87.97       86.75      4.48 o 
   3  10   0        8.23        9.38      2.64 o 
   4  10   0        2.10        2.51      2.61 o 
   5  10   0        8.91       14.94      4.91 o 
   1  11   0        0.21        0.60      2.98 o 
   2  11   0        0.01        0.93      2.44 o 
   3  11   0       13.97       13.49      3.19 o 
   4  11   0        8.59        9.44      5.00 o 
   0  12   0       33.55       24.51      5.71 o 
   1  12   0        1.84       -1.14      3.04 o 
   2  12   0        8.45        8.52      3.46 o 
  -9   1   1        1.73        3.00      2.74 o 
  -8   1   1        4.34        4.42      2.65 o 
  -7   1   1        7.81        7.05      2.42 o 
  -6   1   1        2.91        3.88      1.40 o 
  -5   1   1       15.24       14.70      1.56 o 
  -4   1   1      527.28      528.55      3.52 o 
  -3   1   1      101.91       98.15      1.56 o 
  -2   1   1    24589.86    24605.02     98.28 o 
  -1   1   1      139.55      113.12      2.43 o 
   0   1   1      938.81      980.72      5.33 o 
   1   1   1      516.50      512.47      5.67 o 
   2   1   1      390.46      407.66      6.14 o 
   3   1   1      320.81      326.55      3.55 o 
   4   1   1       31.80       30.69      1.72 o 
   5   1   1       35.31       35.65      1.96 o 
   6   1   1        3.06        2.34      2.08 o 
   7   1   1       37.88       36.99      3.57 o 
   8   1   1        2.10        1.51      2.51 o 
   9   1   1        0.07       -1.98      3.02 o 
  -9   2   1        0.44       -1.62      4.50 o 
  -8   2   1        0.44        1.64      2.43 o 
  -7   2   1        3.54        0.77      2.24 o 
  -6   2   1       10.40       12.28      2.07 o 
  -5   2   1        8.98        9.08      1.39 o 
  -4   2   1      121.02      138.96      1.59 o 
  -3   2   1       40.05       38.57      0.88 o 
  -2   2   1      185.77      179.82      2.29 o 
  -1   2   1      263.43      224.02      2.52 o 
   0   2   1     2692.67     2834.11     16.37 o 
   1   2   1      198.88      197.77      4.30 o 
   2   2   1      254.33      240.54      5.19 o 
   3   2   1       42.20       48.99      1.20 o 
   4   2   1       77.37       73.61      2.15 o 
   5   2   1        4.25        2.81      1.39 o 
   6   2   1      199.55      210.44      3.96 o 
   7   2   1        0.28       -0.60      2.18 o 
   8   2   1        4.24        5.96      2.70 o 
   9   2   1        0.02        0.54      4.79 o 
  -9   3   1        4.34        3.54      5.24 o 
  -8   3   1        0.02        1.54      3.92 o 
  -7   3   1        0.65        2.16      2.25 o 
  -6   3   1        0.51        0.03      1.32 o 
  -5   3   1       28.39       29.08      1.29 o 
  -4   3   1       45.94       40.37      1.33 o 
  -3   3   1      115.60      106.31      2.07 o 
  -2   3   1      170.21      175.10      2.97 o 
  -1   3   1      676.16      656.20      7.75 o 
   0   3   1      593.97      614.07      4.66 o 
   1   3   1      116.60      108.53      1.54 o 
   2   3   1       63.76       56.68      1.54 o 
   3   3   1        1.74        1.34      0.94 o 
   4   3   1        8.49        6.48      1.23 o 
   5   3   1      200.10      212.71      4.41 o 
   6   3   1       11.57       11.49      1.63 o 
   7   3   1       76.45       70.35      6.05 o 
   8   3   1        0.00        1.25      4.32 o 
  -8   4   1        1.33        2.88      4.87 o 
  -7   4   1       16.59       14.92      4.36 o 
  -6   4   1        1.21        3.25      1.70 o 
  -5   4   1        0.43        1.31      1.36 o 
  -4   4   1       13.02       14.58      1.67 o 
  -3   4   1      248.14      264.74     10.16 o 
  -2   4   1        4.05        3.84      0.78 o 
  -1   4   1      309.05      317.71      4.48 o 
   0   4   1      246.53      261.00      3.46 o 
   1   4   1      124.73      125.92      6.30 o 
   2   4   1      200.45      209.88      9.21 o 
   3   4   1      389.43      364.76      2.85 o 
   4   4   1       47.06       41.82      1.54 o 
   5   4   1        2.73        1.07      1.12 o 
   6   4   1       79.26       83.41      3.66 o 
   7   4   1        0.25        1.99      3.79 o 
   8   4   1        0.33        5.97      4.96 o 
  -8   5   1        2.64        0.95      4.36 o 
  -7   5   1        0.05       -1.27      4.33 o 
  -6   5   1        7.07        6.53      4.25 o 
  -5   5   1        4.35        4.80      3.66 o 
  -4   5   1       16.04       15.52      1.78 o 
  -3   5   1       58.79       58.20      2.87 o 
  -2   5   1      214.54      221.12      4.21 o 
  -1   5   1      163.94      183.95      3.86 o 
   0   5   1      235.79      232.46      5.66 o 
   1   5   1      258.07      261.44      5.30 o 
   2   5   1       34.11       32.09      2.29 o 
   3   5   1       92.65       87.33      3.31 o 
   4   5   1      100.05       90.81      4.90 o 
   5   5   1       22.08       24.57      2.60 o 
   6   5   1       22.54       19.35      4.64 o 
   7   5   1       41.80       40.84      6.08 o 
   8   5   1        2.07        4.43      4.29 o 
  -8   6   1        4.23        1.94      5.32 o 
  -7   6   1        0.33        1.45      4.40 o 
  -6   6   1        9.01        6.69      4.46 o 
  -5   6   1        7.41       11.88      4.35 o 
  -4   6   1       25.55       22.67      2.16 o 
  -3   6   1      431.15      449.90      6.40 o 
  -2   6   1        2.59        2.69      1.69 o 
  -1   6   1      786.88      831.50      5.63 o 
   0   6   1       49.19       60.65      1.86 o 
   1   6   1       57.01       48.96      1.63 o 
   2   6   1      184.99      175.21      9.01 o 
   3   6   1        4.19        5.10      1.96 o 
   4   6   1       13.06        9.82      2.19 o 
   5   6   1       84.05       78.86      4.49 o 
   6   6   1        6.12        8.32      4.28 o 
   7   6   1       15.24       17.47      5.33 o 
   8   6   1        5.83        6.43      5.60 o 
  -7   7   1        0.02       -0.44      5.26 o 
  -6   7   1        3.07        3.45      4.07 o 
  -5   7   1        3.04       -1.86      4.28 o 
  -4   7   1        0.04       -0.58      1.75 o 
  -3   7   1        0.57        1.00      1.76 o 
  -2   7   1        4.77        5.44      1.85 o 
  -1   7   1       30.69       28.09      1.38 o 
   0   7   1        1.65        0.39      1.07 o 
   1   7   1        6.77        8.10      0.99 o 
   2   7   1        9.17        6.28      2.08 o 
   3   7   1        0.54       -0.09      2.23 o 
   4   7   1        7.65        6.85      2.44 o 
   5   7   1      182.01      192.41      5.74 o 
   6   7   1        4.94        8.03      4.88 o 
   7   7   1       94.34      104.59      8.42 o 
  -7   8   1        0.16       -1.98      5.75 o 
  -6   8   1        6.99        7.36      4.10 o 
  -5   8   1        0.01       -1.01      4.14 o 
  -4   8   1       12.01       10.91      2.20 o 
  -3   8   1       12.99       13.28      2.14 o 
  -2   8   1        1.74        0.59      1.71 o 
  -1   8   1       15.95       15.45      1.83 o 
   0   8   1       30.60       29.54      1.63 o 
   1   8   1       10.44        9.77      2.10 o 
   2   8   1       29.23       29.52      2.73 o 
   3   8   1        0.00       -0.80      2.40 o 
   4   8   1       87.74       97.79      5.72 o 
   5   8   1       22.36       23.05      3.12 o 
   6   8   1       64.61       75.64      7.05 o 
   7   8   1       11.77        8.26      5.78 o 
  -6   9   1        3.66        4.60      5.40 o 
  -5   9   1        0.83        1.02      4.72 o 
  -4   9   1       15.33       18.90      4.11 o 
  -3   9   1        7.40        7.43      1.91 o 
  -2   9   1       80.96       71.24      2.99 o 
  -1   9   1        3.08        4.21      2.51 o 
   0   9   1       33.90       27.25      4.49 o 
   1   9   1       25.45       24.88      2.62 o 
   2   9   1        5.65        4.81      2.70 o 
   3   9   1       19.24       22.12      2.99 o 
   4   9   1       13.36       11.13      2.84 o 
   5   9   1       69.76       58.08      6.34 o 
   6   9   1        0.41       -0.42      5.10 o 
  -5  10   1        1.58       -0.68      3.04 o 
  -4  10   1        5.69        7.02      2.93 o 
  -3  10   1       12.99       16.70      2.48 o 
  -2  10   1        1.23       -0.01      2.51 o 
  -1  10   1       13.17       13.60      2.92 o 
   0  10   1        9.10       10.96      2.80 o 
   1  10   1        0.01        1.44      3.76 o 
   2  10   1        6.12        6.65      2.49 o 
   3  10   1       21.36       21.57      2.99 o 
   4  10   1       12.30        7.60      2.74 o 
   5  10   1        0.90        0.03      4.61 o 
  -4  11   1       28.08       29.42      3.73 o 
  -3  11   1        6.63        7.60      2.92 o 
  -2  11   1      117.85      111.36     11.57 o 
  -1  11   1        1.29       -0.37      3.00 o 
   0  11   1       50.77       55.35      4.36 o 
   1  11   1        2.19        5.35      3.10 o 
   2  11   1        6.15        8.78      3.78 o 
   3  11   1        7.83        7.07      4.11 o 
   4  11   1        3.08        4.65      2.73 o 
  -2  12   1        0.34        0.74      3.11 o 
  -1  12   1        2.36        0.45      3.33 o 
   0  12   1        3.87        1.74      2.80 o 
   1  12   1       19.51       25.98      6.58 o 
   2  12   1       21.35       26.49      3.51 o 
  -9   0   2        0.26        0.58      4.60 o 
  -8   0   2        0.09       -1.08      3.73 o 
  -7   0   2       13.43        8.69      4.04 o 
  -6   0   2      202.07      186.89      4.70 o 
  -5   0   2       87.79       75.20      4.66 o 
  -4   0   2     6501.04     6405.90     35.89 o 
  -3   0   2        0.29        1.37      0.56 o 
  -2   0   2     1103.74     1135.16     10.43 o 
  -1   0   2      727.59      840.50      5.20 o 
   0   0   2      707.13      741.18      7.31 o 
   1   0   2     1428.04     1331.28      6.44 o 
   2   0   2      150.90      167.11      3.11 o 
   3   0   2       38.74       32.62      3.23 o 
   4   0   2       45.31       43.77      2.54 o 
   5   0   2       42.82       43.04      3.89 o 
   6   0   2       13.85       14.84      3.46 o 
   7   0   2        2.40        3.65      3.24 o 
   8   0   2        0.05       -0.69      3.81 o 
   9   0   2       17.01       19.10      5.01 o 
  -9   1   2        0.24       -0.67      3.04 o 
  -8   1   2        2.06        1.82      2.66 o 
  -7   1   2        0.31        0.62      2.26 o 
  -6   1   2        6.45        5.21      1.66 o 
  -5   1   2        0.06       -0.67      1.47 o 
  -4   1   2       87.86       89.39      2.62 o 
  -3   1   2       45.70       46.47      1.42 o 
  -2   1   2     1410.00     1381.78     15.48 o 
  -1   1   2      426.88      457.76      8.27 o 
   0   1   2      727.10      681.74     10.33 o 
   1   1   2       26.65       24.61      1.31 o 
   2   1   2      318.71      296.15      4.36 o 
   3   1   2        2.25        2.28      0.77 o 
   4   1   2      508.54      503.49      3.28 o 
   5   1   2        3.80        4.24      1.57 o 
   6   1   2       12.28       13.79      1.91 o 
   7   1   2        1.90        0.17      2.27 o 
   8   1   2        0.00        2.29      2.48 o 
   9   1   2        0.71        0.79      3.72 o 
  -9   2   2        0.15        0.06      4.77 o 
  -8   2   2        0.06       -1.26      2.61 o 
  -7   2   2        0.08        0.26      2.29 o 
  -6   2   2        8.42        8.86      1.70 o 
  -5   2   2        3.20        2.27      1.48 o 
  -4   2   2     1026.38     1047.27      9.42 o 
  -3   2   2      201.08      180.00      3.17 o 
  -2   2   2       66.26       57.39      1.83 o 
  -1   2   2       79.07       82.32      1.96 o 
   0   2   2      221.20      226.17      3.45 o 
   1   2   2        7.77        6.34      2.25 o 
   2   2   2       55.62       59.35      3.53 o 
   3   2   2      993.82     1040.57     12.58 o 
   4   2   2       11.38       10.58      1.50 o 
   5   2   2      368.26      374.26      4.97 o 
   6   2   2        1.47        1.80      1.65 o 
   7   2   2        0.22       -0.05      1.76 o 
   8   2   2        0.24        2.08      4.38 o 
  -8   3   2        0.83       -0.99      4.43 o 
  -7   3   2        1.09       -0.95      2.32 o 
  -6   3   2        0.25        0.87      1.51 o 
  -5   3   2       25.15       21.41      1.79 o 
  -4   3   2       35.66       33.43      2.26 o 
  -3   3   2       63.63       58.27      1.36 o 
  -2   3   2       49.06       49.64      1.92 o 
  -1   3   2       22.10       25.04      1.58 o 
   0   3   2      211.19      216.12      5.42 o 
   1   3   2      749.59      777.10      9.91 o 
   2   3   2       32.44       31.75      3.29 o 
   3   3   2        0.48        2.22      2.01 o 
   4   3   2      692.80      711.96      6.01 o 
   5   3   2        3.03        2.85      1.40 o 
   6   3   2        5.95        5.32      1.61 o 
   7   3   2        3.78        1.79      4.39 o 
   8   3   2        2.71        1.67      4.27 o 
  -8   4   2        1.19        3.92      5.00 o 
  -7   4   2        0.86       -0.06      4.35 o 
  -6   4   2        0.50        0.22      2.15 o 
  -5   4   2       16.16       13.26      2.32 o 
  -4   4   2       50.37       49.81      1.62 o 
  -3   4   2      349.53      360.39      7.68 o 
  -2   4   2        9.63        8.51      1.85 o 
  -1   4   2      268.89      257.23      4.28 o 
   0   4   2        0.07        0.42      1.32 o 
   1   4   2      110.07      115.68      4.82 o 
   2   4   2      252.43      252.22      6.64 o 
   3   4   2      181.04      180.28      4.38 o 
   4   4   2       26.31       25.26      1.51 o 
   5   4   2      156.67      156.07      3.23 o 
   6   4   2       11.38       10.26      2.63 o 
   7   4   2        0.00        1.82      3.62 o 
   8   4   2        0.05        3.22      5.06 o 
  -8   5   2        0.34        2.00      3.97 o 
  -7   5   2        2.94        4.46      4.86 o 
  -6   5   2       11.63       14.92      4.37 o 
  -5   5   2      144.81      154.22      7.79 o 
  -4   5   2        3.39        3.62      1.32 o 
  -3   5   2      292.98      329.78      4.24 o 
  -2   5   2      104.45      101.75      3.38 o 
  -1   5   2        6.00        6.62      1.75 o 
   0   5   2        0.03        1.08      1.39 o 
   1   5   2      109.95       88.77      4.79 o 
   2   5   2       52.27       63.06      1.64 o 
   3   5   2      100.19       90.50      2.11 o 
   4   5   2       31.45       29.45      1.27 o 
   5   5   2       22.49       19.64      2.72 o 
   6   5   2        5.27        6.62      2.72 o 
   7   5   2        0.03        0.20      4.56 o 
   8   5   2        1.90        1.74      4.31 o 
  -8   6   2        1.80        0.12      3.96 o 
  -7   6   2        0.95       -0.67      5.10 o 
  -6   6   2        1.00        1.31      4.30 o 
  -5   6   2        3.00        2.59      4.20 o 
  -4   6   2       34.88       26.91      4.42 o 
  -3   6   2        3.03        3.01      1.40 o 
  -2   6   2       16.75       12.35      2.12 o 
  -1   6   2       19.91       16.74      2.08 o 
   0   6   2       10.54        7.98      1.78 o 
   1   6   2       43.48       46.37      4.19 o 
   2   6   2      151.43      136.88      7.07 o 
   3   6   2      158.76      151.24      4.53 o 
   4   6   2        7.88        8.27      2.86 o 
   5   6   2      182.99      182.51      5.53 o 
   6   6   2       14.97       19.15      3.04 o 
   7   6   2        0.14       -1.17      4.72 o 
  -7   7   2        0.98        0.01      4.90 o 
  -6   7   2        7.16        3.84      4.97 o 
  -5   7   2       14.49        9.17      3.95 o 
  -4   7   2        0.14        0.21      2.41 o 
  -3   7   2       53.88       50.79      2.44 o 
  -2   7   2        5.47        3.39      1.48 o 
  -1   7   2        7.28        3.71      1.83 o 
   0   7   2      203.59      208.44      4.35 o 
   1   7   2       30.86       28.48      2.46 o 
   2   7   2       53.68       53.93      3.30 o 
   3   7   2      124.87      131.37      4.64 o 
   4   7   2      133.81      135.81      4.83 o 
   5   7   2       74.15       73.50      6.81 o 
   6   7   2       32.56       50.69      6.56 o 
   7   7   2        4.30        2.33      4.93 o 
  -7   8   2        0.21        0.91      3.30 o 
  -6   8   2        0.77        1.03      3.06 o 
  -5   8   2        0.81        0.26      2.40 o 
  -4   8   2        8.02        7.17      3.32 o 
  -3   8   2       15.45       16.23      1.93 o 
  -2   8   2        0.00        0.65      1.58 o 
  -1   8   2        0.07        1.36      1.81 o 
   0   8   2        2.68        3.06      1.92 o 
   1   8   2        7.00        5.39      2.18 o 
   2   8   2       12.03        9.90      2.60 o 
   3   8   2      546.82      546.03     10.97 o 
   4   8   2        0.01        2.48      2.68 o 
   5   8   2      284.48      295.68     13.78 o 
   6   8   2        1.28        3.64      5.40 o 
  -6   9   2        2.98        1.72      3.36 o 
  -5   9   2       11.93       11.68      2.86 o 
  -4   9   2        5.19        8.25      2.99 o 
  -3   9   2       21.88       21.60      2.57 o 
  -2   9   2       31.16       29.62      2.33 o 
  -1   9   2       13.66       11.06      4.28 o 
   0   9   2        0.26       -0.17      3.18 o 
   1   9   2       22.08       24.23      2.75 o 
   2   9   2      122.65      136.32      5.02 o 
   3   9   2        6.85        7.37      2.80 o 
   4   9   2      102.51      106.76      9.00 o 
   5   9   2        3.56        5.48      3.46 o 
   6   9   2       19.32       15.47      5.94 o 
  -5  10   2        5.19        4.71      2.81 o 
  -4  10   2       64.52       69.87      8.55 o 
  -3  10   2        0.07       -1.15      1.92 o 
  -2  10   2       51.77       48.38      3.65 o 
  -1  10   2       24.74       25.03      3.33 o 
   0  10   2        0.11        0.39      3.81 o 
   1  10   2       45.19       44.26      5.44 o 
   2  10   2        0.85       -1.35      2.68 o 
   3  10   2        7.80        7.40      2.96 o 
   4  10   2        1.72        1.61      2.85 o 
   5  10   2        7.16        5.04      2.80 o 
  -4  11   2        0.01        0.44      4.82 o 
  -3  11   2        0.10       -0.89      4.39 o 
  -2  11   2        1.15        0.32      2.81 o 
  -1  11   2       10.62       14.41      3.01 o 
   0  11   2       36.94       40.65      3.88 o 
   1  11   2        9.85        5.52      4.66 o 
   2  11   2        0.33       -0.11      4.15 o 
   3  11   2        0.39        1.91      4.45 o 
   4  11   2        0.47        2.19      2.79 o 
  -2  12   2        5.58        8.20      2.98 o 
  -1  12   2        0.12       -0.82      3.34 o 
   0  12   2       23.45       24.11      3.75 o 
   1  12   2        0.26        2.25      4.69 o 
  -9   1   3        2.20        1.27      3.20 o 
  -8   1   3       19.22       19.73      3.53 o 
  -7   1   3       10.46        8.47      2.10 o 
  -6   1   3      645.04      614.13     17.23 o 
  -5   1   3       14.68       18.92      1.21 o 
  -4   1   3       58.11       49.50      1.60 o 
  -3   1   3       81.12       95.93      2.39 o 
  -2   1   3      197.29      193.10      3.80 o 
  -1   1   3      287.03      262.11      7.60 o 
   0   1   3      123.27      138.77      2.94 o 
   1   1   3       97.40      119.73      2.39 o 
   2   1   3      162.85      182.05      4.29 o 
   3   1   3      370.56      401.78      7.89 o 
   4   1   3       28.53       27.66      3.66 o 
   5   1   3        6.97        7.69      1.79 o 
   6   1   3        4.21        2.66      1.89 o 
   7   1   3       33.00       29.69      3.21 o 
   8   1   3        0.60        1.25      2.87 o 
  -8   2   3        0.01       -0.58      2.47 o 
  -7   2   3        0.49        1.12      1.72 o 
  -6   2   3       36.29       34.88      2.49 o 
  -5   2   3       13.49       13.45      1.63 o 
  -4   2   3      233.15      234.69      6.30 o 
  -3   2   3       79.73       82.29      2.31 o 
  -2   2   3       45.68       44.56      1.86 o 
  -1   2   3       45.64       47.98      2.40 o 
   0   2   3      282.45      260.00      4.12 o 
   1   2   3       28.73       24.75      1.83 o 
   2   2   3     3033.72     3238.28     22.76 o 
   3   2   3       65.22       65.93      4.82 o 
   4   2   3       49.08       46.03      4.03 o 
   5   2   3        1.62        1.37      1.61 o 
   6   2   3        0.42        0.92      1.70 o 
   7   2   3        4.16        3.03      2.07 o 
   8   2   3        7.17        5.92      4.20 o 
  -8   3   3        0.03        0.03      5.18 o 
  -7   3   3        0.02       -0.72      2.53 o 
  -6   3   3       46.38       49.55      3.34 o 
  -5   3   3       99.59       92.86      2.81 o 
  -4   3   3       28.53       21.39      1.73 o 
  -3   3   3        0.12        0.15      0.46 o 
  -2   3   3       12.06       11.19      1.46 o 
  -1   3   3       53.33       46.81      1.97 o 
   0   3   3        7.93       10.60      1.91 o 
   1   3   3     1786.34     1791.63     16.38 o 
   2   3   3        0.17        0.35      2.85 o 
   3   3   3     1066.65     1136.00     14.97 o 
   4   3   3       38.13       35.53      4.20 o 
   5   3   3        0.89       -0.53      1.46 o 
   6   3   3        3.25        5.53      1.81 o 
   7   3   3        0.00       -1.32      2.42 o 
   8   3   3        5.13       10.67      4.82 o 
  -8   4   3        2.06        1.09      5.08 o 
  -7   4   3       19.79       14.78      5.19 o 
  -6   4   3        4.77        5.18      1.68 o 
  -5   4   3       43.10       42.47      2.37 o 
  -4   4   3       15.61       15.89      1.80 o 
  -3   4   3       24.72       22.98      1.24 o 
  -2   4   3      195.58      198.92      3.66 o 
  -1   4   3      250.00      244.81      6.08 o 
   0   4   3      116.16      149.88      5.83 o 
   1   4   3       69.87       71.66      4.53 o 
   2   4   3      462.31      467.25      9.53 o 
   3   4   3        2.46        5.49      3.21 o 
   4   4   3       13.43       11.19      2.44 o 
   5   4   3       53.54       61.26      2.44 o 
   6   4   3       18.77       23.51      3.23 o 
   7   4   3        2.72        3.37      3.88 o 
   8   4   3        0.02        0.06      4.97 o 
  -8   5   3        0.00       -1.25      4.14 o 
  -7   5   3        0.94        0.95      4.22 o 
  -6   5   3        7.12        5.67      1.93 o 
  -5   5   3       26.71       26.93      2.29 o 
  -4   5   3        0.05        0.52      1.60 o 
  -3   5   3       34.40       36.44      1.61 o 
  -2   5   3        5.92        5.85      2.02 o 
  -1   5   3      149.69      142.21      3.82 o 
   0   5   3      328.88      326.91      8.34 o 
   1   5   3       34.63       37.85      3.97 o 
   2   5   3        1.68        2.48      2.73 o 
   3   5   3      145.17      138.41      6.05 o 
   4   5   3       67.77       69.02      3.79 o 
   5   5   3        2.27        1.13      2.59 o 
   6   5   3        0.01       -0.11      2.56 o 
   7   5   3        0.17       -2.76      4.75 o 
   8   5   3        1.70        1.15      4.92 o 
  -7   6   3       14.09       16.18      5.47 o 
  -6   6   3        0.33        1.66      2.47 o 
  -5   6   3       49.11       47.31      3.61 o 
  -4   6   3        8.03        3.38      2.35 o 
  -3   6   3        0.31        0.07      1.34 o 
  -2   6   3       68.01       65.85      3.24 o 
  -1   6   3        3.36        5.60      1.89 o 
   0   6   3        7.71        5.38      3.34 o 
   1   6   3      134.13      135.63      6.27 o 
   2   6   3       21.89       25.37      4.00 o 
   3   6   3      219.97      217.55      5.50 o 
   4   6   3       30.00       30.43      3.08 o 
   5   6   3       15.43       20.46      3.04 o 
   6   6   3        0.16       -1.52      3.06 o 
   7   6   3        0.09       -2.08      4.11 o 
  -7   7   3        0.07        5.57      4.68 o 
  -6   7   3        3.99        3.80      2.94 o 
  -5   7   3        5.82        5.89      2.87 o 
  -4   7   3        0.00       -0.14      2.36 o 
  -3   7   3        3.92        4.33      1.57 o 
  -2   7   3       11.95       14.11      2.83 o 
  -1   7   3       14.73       15.63      2.21 o 
   0   7   3        3.99        6.55      3.48 o 
   1   7   3      835.97      803.39     14.80 o 
   2   7   3       17.59       20.10      2.80 o 
   3   7   3      650.22      639.07     16.50 o 
   4   7   3       20.18       24.22      3.17 o 
   5   7   3        1.21        2.83      2.78 o 
   6   7   3        0.95        0.74      3.01 o 
   7   7   3        0.00       -0.41      5.60 o 
  -6   8   3        1.19        4.54      2.90 o 
  -5   8   3        0.11        0.78      2.75 o 
  -4   8   3        9.64        9.51      2.61 o 
  -3   8   3        0.51        0.73      1.69 o 
  -2   8   3       14.15       13.43      2.62 o 
  -1   8   3        0.49        1.28      2.06 o 
   0   8   3      212.38      207.37      8.65 o 
   1   8   3       83.80       82.35      3.81 o 
   2   8   3      381.46      376.44      7.51 o 
   3   8   3       35.64       35.93      3.49 o 
   4   8   3       76.08       78.71      4.95 o 
   5   8   3        0.05       -0.41      3.03 o 
   6   8   3        5.29        2.56      2.97 o 
  -6   9   3       11.33       17.87      3.40 o 
  -5   9   3        0.78        1.91      2.78 o 
  -4   9   3       11.03       11.62      2.99 o 
  -3   9   3        8.60        9.77      2.87 o 
  -2   9   3        0.79        2.14      1.84 o 
  -1   9   3        4.56        3.30      3.53 o 
   0   9   3       16.81       13.85      4.67 o 
   1   9   3      267.34      277.02      6.60 o 
   2   9   3        1.07        1.34      2.45 o 
   3   9   3      181.88      194.16      6.25 o 
   4   9   3       17.66       13.74      2.86 o 
   5   9   3        1.45        2.68      2.96 o 
  -5  10   3        1.09       -0.22      3.12 o 
  -4  10   3        2.43        2.38      3.09 o 
  -3  10   3        0.05        1.57      2.71 o 
  -2  10   3       11.03       13.27      2.87 o 
  -1  10   3       28.61       26.07      5.28 o 
   0  10   3       13.23       14.58      4.95 o 
   1  10   3        2.60       -0.92      4.33 o 
   2  10   3       20.60       23.87      3.42 o 
   3  10   3        3.21        5.04      2.95 o 
   4  10   3       11.89       10.51      3.08 o 
  -3  11   3        1.68        0.78      4.08 o 
  -2  11   3       10.45       12.59      3.15 o 
  -1  11   3        8.32        7.38      3.03 o 
   0  11   3        8.94       11.20      4.86 o 
   1  11   3        6.73        4.86      4.89 o 
   2  11   3        1.09        0.94      4.89 o 
   3  11   3        4.19       10.05      2.87 o 
   0  12   3        0.23       -0.66      4.38 o 
  -8   0   4      126.21      116.87      7.42 o 
  -7   0   4        5.12        5.51      2.51 o 
  -6   0   4        7.62        3.81      2.48 o 
  -5   0   4       38.30       33.20      4.14 o 
  -4   0   4       55.36       55.82      3.17 o 
  -3   0   4      174.57      183.53      3.81 o 
  -2   0   4        0.29        0.24      1.64 o 
  -1   0   4        2.64        2.47      2.24 o 
   0   0   4      395.59      394.97      7.70 o 
   1   0   4      145.48      167.14      3.65 o 
   2   0   4      166.60      149.02      3.66 o 
   3   0   4       62.34       58.71      3.98 o 
   4   0   4        6.76        4.64      3.08 o 
   5   0   4      131.36      124.88      6.61 o 
   6   0   4       30.35       36.11      4.70 o 
   7   0   4        0.20        2.64      4.04 o 
   8   0   4      306.99      341.51     11.32 o 
  -8   1   4        4.43        6.93      3.31 o 
  -7   1   4        0.52        0.69      2.20 o 
  -6   1   4       25.87       23.20      2.40 o 
  -5   1   4       15.26       14.13      2.60 o 
  -4   1   4       16.36       18.95      1.35 o 
  -3   1   4        0.35        0.50      0.49 o 
  -2   1   4      129.94      131.07      3.41 o 
  -1   1   4      123.81      118.72      2.55 o 
   0   1   4     1298.51     1352.18      8.30 o 
   1   1   4      379.27      417.55      6.36 o 
   2   1   4       71.83       66.67      2.23 o 
   3   1   4       99.78       99.79      4.09 o 
   4   1   4        4.76        5.31      2.30 o 
   5   1   4       28.96       30.79      4.19 o 
   6   1   4       15.46       15.10      2.29 o 
   7   1   4        0.62        0.92      2.22 o 
   8   1   4        0.06        0.47      3.02 o 
  -8   2   4       44.35       37.58      6.31 o 
  -7   2   4       15.23       16.71      2.85 o 
  -6   2   4        0.17       -0.60      2.31 o 
  -5   2   4       14.11       14.08      1.62 o 
  -4   2   4        1.85        1.97      1.22 o 
  -3   2   4       10.22       10.25      0.77 o 
  -2   2   4       28.51       27.22      2.02 o 
  -1   2   4     1077.23     1092.44      9.02 o 
   0   2   4        2.72        4.11      1.87 o 
   1   2   4     1533.84     1664.66     11.30 o 
   2   2   4       27.13       23.03      2.03 o 
   3   2   4        4.84        8.97      3.35 o 
   4   2   4       64.44       63.23      1.85 o 
   5   2   4        1.74        1.72      3.37 o 
   6   2   4       11.25       14.72      2.28 o 
   7   2   4       13.18       15.40      2.43 o 
   8   2   4       88.68       91.95      7.70 o 
  -8   3   4        5.61        2.61      4.99 o 
  -7   3   4        5.21        6.49      2.65 o 
  -6   3   4        5.60        3.60      2.63 o 
  -5   3   4        1.01        0.48      1.34 o 
  -4   3   4       13.85       16.71      1.74 o 
  -3   3   4       48.27       43.72      2.99 o 
  -2   3   4       20.21       20.64      3.43 o 
  -1   3   4        5.17        7.25      1.85 o 
   0   3   4     1421.14     1502.36     12.53 o 
   1   3   4        0.04        0.09      1.71 o 
   2   3   4       10.29        8.96      3.38 o 
   3   3   4      159.13      171.41      7.08 o 
   4   3   4       32.82       40.76      4.80 o 
   5   3   4        5.43        4.61      2.45 o 
   6   3   4       10.10        8.35      2.08 o 
   7   3   4        8.52        8.78      2.76 o 
   8   3   4        0.00        0.70      4.99 o 
  -8   4   4        3.00        3.76      5.38 o 
  -7   4   4       10.39       10.61      2.91 o 
  -6   4   4        0.84        1.05      2.59 o 
  -5   4   4        0.57        1.33      1.61 o 
  -4   4   4        0.16        1.06      1.62 o 
  -3   4   4        3.09        3.55      1.57 o 
  -2   4   4       43.65       41.07      2.26 o 
  -1   4   4      188.30      207.09      5.36 o 
   0   4   4       20.66       25.98      2.54 o 
   1   4   4      410.15      442.67      9.79 o 
   2   4   4      158.28      167.35      6.70 o 
   3   4   4        7.71        7.40      3.40 o 
   4   4   4        0.40        1.76      3.73 o 
   5   4   4       13.84       13.96      3.14 o 
   6   4   4       15.46       14.12      3.24 o 
   7   4   4       16.44       14.49      3.12 o 
   8   4   4        3.20        2.92      5.00 o 
  -7   5   4       11.93       10.91      4.21 o 
  -6   5   4        5.04        3.64      2.80 o 
  -5   5   4        0.60        0.25      1.83 o 
  -4   5   4        3.76        2.91      1.74 o 
  -3   5   4        4.87        7.25      1.86 o 
  -2   5   4        5.62        4.08      1.68 o 
  -1   5   4       61.01       57.60      4.62 o 
   0   5   4       36.06       29.23      3.89 o 
   1   5   4       74.44       76.87      5.19 o 
   2   5   4       49.32       52.59      4.55 o 
   3   5   4       16.83       18.98      3.81 o 
   4   5   4        8.66        7.43      3.69 o 
   5   5   4        3.95        0.90      2.91 o 
   6   5   4        1.18        4.45      2.81 o 
   7   5   4       38.99       42.24      7.68 o 
  -7   6   4        0.13        1.12      4.15 o 
  -6   6   4        0.01        0.15      2.40 o 
  -5   6   4        0.26        0.51      2.31 o 
  -4   6   4        5.35        7.14      2.44 o 
  -3   6   4        2.89        3.04      2.20 o 
  -2   6   4       38.01       31.31      3.52 o 
  -1   6   4      198.71      192.68      7.44 o 
   0   6   4       48.12       45.06      4.73 o 
   1   6   4      347.57      330.92      9.63 o 
   2   6   4      102.63       94.32      6.06 o 
   3   6   4        0.01        0.54      3.19 o 
   4   6   4        0.08        0.71      2.82 o 
   5   6   4        0.43        0.73      2.79 o 
   6   6   4        0.82        3.62      3.02 o 
   7   6   4        0.51        0.76      3.15 o 
  -6   7   4        2.56        5.82      2.57 o 
  -5   7   4        0.37       -0.37      2.62 o 
  -4   7   4       10.47        7.24      2.86 o 
  -3   7   4        6.24        8.84      2.85 o 
  -2   7   4       75.86       73.64      3.80 o 
  -1   7   4       86.07       91.27      6.34 o 
   0   7   4      218.71      222.44      8.81 o 
   1   7   4      236.07      243.17      9.11 o 
   2   7   4       58.61       54.49      5.55 o 
   3   7   4       37.15       37.87      4.79 o 
   4   7   4       22.14       20.51      3.44 o 
   5   7   4        0.10        0.49      3.26 o 
   6   7   4        0.23        1.93      3.10 o 
  -6   8   4        1.28       -0.25      3.06 o 
  -5   8   4        0.01        0.45      2.56 o 
  -4   8   4        0.00        0.00      2.72 o 
  -3   8   4        8.11       11.74      2.71 o 
  -2   8   4       12.05       10.64      2.53 o 
  -1   8   4      630.31      649.22     14.60 o 
   0   8   4       18.25       15.21      4.23 o 
   1   8   4      600.44      615.36     14.48 o 
   2   8   4        0.07       -0.11      4.46 o 
   3   8   4        0.26        0.64      2.88 o 
   4   8   4        1.85        0.78      2.85 o 
   5   8   4        2.62        6.22      3.13 o 
   6   8   4        0.21        1.42      3.40 o 
  -5   9   4        0.21       -1.30      3.00 o 
  -4   9   4        2.56        3.52      2.77 o 
  -3   9   4        5.38        4.27      2.76 o 
  -2   9   4       76.52       79.28      4.09 o 
  -1   9   4       50.10       36.98      5.55 o 
   0   9   4      155.99      152.66      8.50 o 
   1   9   4        8.51       10.62      4.43 o 
   2   9   4       62.77       63.47      4.04 o 
   3   9   4       36.20       43.92      3.71 o 
   4   9   4        7.30        6.76      2.84 o 
   5   9   4       10.58       11.30      3.73 o 
  -4  10   4        0.92        3.86      3.02 o 
  -3  10   4        4.12       -2.22      4.36 o 
  -2  10   4        0.03        1.15      4.43 o 
  -1  10   4       13.08        9.95      4.87 o 
   0  10   4        6.65        9.31      4.82 o 
   1  10   4        8.26        8.57      4.72 o 
   2  10   4       18.97       14.35      4.51 o 
   3  10   4        7.23        7.20      2.87 o 
   4  10   4        0.03       -0.01      3.25 o 
  -2  11   4        0.06       -0.22      3.67 o 
  -1  11   4        1.37       -0.94      3.63 o 
   0  11   4        0.23        2.41      4.80 o 
   1  11   4        1.08        6.26      5.21 o 
   2  11   4        3.17        6.59      4.76 o 
  -8   1   5        0.63       -0.39      5.25 o 
  -7   1   5       12.69       10.39      2.35 o 
  -6   1   5        0.01        0.30      2.59 o 
  -5   1   5        3.16        3.98      3.11 o 
  -4   1   5        1.31        0.38      1.19 o 
  -3   1   5       93.35       96.04      2.94 o 
  -2   1   5       46.54       46.42      1.98 o 
  -1   1   5      289.55      301.43      4.25 o 
   0   1   5       38.31       34.90      2.06 o 
   1   1   5       51.63       49.27      2.33 o 
   2   1   5       39.76       37.66      2.04 o 
   3   1   5       90.25       95.20      2.48 o 
   4   1   5       30.28       32.02      4.62 o 
   5   1   5        0.33       -0.95      3.66 o 
   6   1   5      762.18      747.04      8.80 o 
   7   1   5        0.28        0.45      2.31 o 
   8   1   5       25.12       25.44      3.87 o 
  -8   2   5        3.55        5.86      5.15 o 
  -7   2   5        2.77        3.60      3.05 o 
  -6   2   5        0.14       -0.27      2.58 o 
  -5   2   5        3.43        3.98      2.64 o 
  -4   2   5       29.32       27.88      2.10 o 
  -3   2   5       57.64       53.21      2.61 o 
  -2   2   5      612.75      603.92      8.15 o 
  -1   2   5       91.14       96.63      3.50 o 
   0   2   5       20.52       19.32      1.84 o 
   1   2   5        2.41        0.38      1.55 o 
   2   2   5        0.03        1.09      1.63 o 
   3   2   5       17.21       16.46      4.30 o 
   4   2   5       60.15       63.04      5.67 o 
   5   2   5        7.98        9.31      3.83 o 
   6   2   5        8.37       10.17      2.38 o 
   7   2   5        2.33        2.80      2.31 o 
  -8   3   5        0.11        2.17      5.19 o 
  -7   3   5        1.42        1.01      2.51 o 
  -6   3   5        1.74        4.90      2.64 o 
  -5   3   5        1.72        2.92      2.63 o 
  -4   3   5        1.63        1.89      1.44 o 
  -3   3   5      212.27      210.48      4.88 o 
  -2   3   5       21.86       25.87      2.38 o 
  -1   3   5      601.97      585.63     10.79 o 
   0   3   5      165.95      163.09      4.42 o 
   1   3   5       21.96       20.37      2.36 o 
   2   3   5       80.50       73.62      3.31 o 
   3   3   5       61.58       62.40      5.68 o 
   4   3   5      103.25       95.80      6.41 o 
   5   3   5       68.68       65.95      6.16 o 
   6   3   5       44.98       39.66      2.77 o 
   7   3   5        2.16        1.82      2.69 o 
  -7   4   5        0.16       -2.20      2.81 o 
  -6   4   5        1.56        2.28      2.74 o 
  -5   4   5        5.63        5.19      1.85 o 
  -4   4   5        1.93        2.27      1.74 o 
  -3   4   5        3.58        4.10      1.93 o 
  -2   4   5      146.79      151.91      4.59 o 
  -1   4   5        5.83        7.13      2.13 o 
   0   4   5       65.05       65.13      3.31 o 
   1   4   5      350.95      360.17      7.65 o 
   2   4   5       38.99       40.15      4.59 o 
   3   4   5       62.58       65.67      5.58 o 
   4   4   5        4.54        4.93      4.44 o 
   5   4   5       52.15       51.63      6.03 o 
   6   4   5        0.14        1.27      3.19 o 
   7   4   5       21.97       20.34      3.62 o 
  -7   5   5        0.15        0.09      3.06 o 
  -6   5   5        0.28        1.68      2.80 o 
  -5   5   5        1.00        2.27      1.89 o 
  -4   5   5        8.15        8.88      1.96 o 
  -3   5   5       30.82       30.29      2.37 o 
  -2   5   5       40.69       38.40      3.13 o 
  -1   5   5      137.67      138.22      4.65 o 
   0   5   5      105.80      108.51      6.04 o 
   1   5   5        4.83        4.46      3.34 o 
   2   5   5       24.19       18.22      4.40 o 
   3   5   5        9.22       11.26      4.34 o 
   4   5   5        0.00       -1.34      4.24 o 
   5   5   5        7.89        7.96      5.05 o 
   6   5   5        5.36        4.52      3.29 o 
   7   5   5        0.82       -1.01      3.46 o 
  -7   6   5        0.17        1.41      2.56 o 
  -6   6   5        0.11       -0.73      3.15 o 
  -5   6   5        0.39        0.97      2.01 o 
  -4   6   5       12.37       12.49      2.27 o 
  -3   6   5       22.25       21.05      2.40 o 
  -2   6   5       16.35       15.55      3.73 o 
  -1   6   5      236.91      236.93      8.60 o 
   0   6   5       36.04       37.46      4.92 o 
   1   6   5       46.61       40.10      5.15 o 
   2   6   5        9.78       15.47      4.01 o 
   3   6   5        9.42        6.42      4.40 o 
   4   6   5        6.73        6.53      4.70 o 
   5   6   5       96.12       84.16      5.05 o 
   6   6   5        3.58        2.60      2.95 o 
  -6   7   5        0.14        3.58      4.83 o 
  -5   7   5        2.92        4.90      3.34 o 
  -4   7   5        1.34        2.10      2.56 o 
  -3   7   5      242.76      264.10      6.73 o 
  -2   7   5       62.25       64.95      5.49 o 
  -1   7   5      398.18      414.33     11.74 o 
   0   7   5       49.34       47.13      5.21 o 
   1   7   5        0.06        1.26      3.92 o 
   2   7   5        8.86        5.58      3.66 o 
   3   7   5        5.62       12.25      4.90 o 
   4   7   5        4.58        3.86      3.32 o 
   5   7   5        1.03       -0.01      3.50 o 
   6   7   5        1.53        1.25      3.47 o 
  -5   8   5        0.34        3.04      2.93 o 
  -4   8   5       48.41       48.25      4.69 o 
  -3   8   5       49.63       56.31      4.05 o 
  -2   8   5      137.48      139.06      7.59 o 
  -1   8   5       12.81       15.71      5.00 o 
   0   8   5       62.40       66.72      6.48 o 
   1   8   5        3.29        3.93      3.60 o 
   2   8   5       31.64       26.34      4.75 o 
   3   8   5       15.86       15.53      4.89 o 
   4   8   5        0.00        0.49      3.04 o 
   5   8   5        0.14       -0.15      2.92 o 
  -4   9   5        2.78       -0.01      2.84 o 
  -3   9   5      105.00      104.16      4.91 o 
  -2   9   5        0.04       -0.25      4.40 o 
  -1   9   5      106.15      106.54      7.50 o 
   0   9   5       26.48       17.40      5.18 o 
   1   9   5       13.96       17.06      5.00 o 
   2   9   5        0.86        3.19      4.73 o 
   3   9   5        3.60        5.58      3.43 o 
   4   9   5        2.68        7.71      3.18 o 
  -3  10   5       16.37       17.86      4.36 o 
  -2  10   5        9.66        4.36      4.89 o 
  -1  10   5       18.61       18.97      5.56 o 
   0  10   5       18.11       17.70      4.73 o 
   1  10   5       20.90       32.84      5.12 o 
   2  10   5        3.22        3.43      3.02 o 
   3  10   5        0.56        1.83      3.35 o 
   0  11   5        0.08        1.39      4.74 o 
  -7   0   6        0.71        1.43      4.61 o 
  -6   0   6        0.15        2.44      3.47 o 
  -5   0   6       14.29       16.16      4.36 o 
  -4   0   6       19.46       21.72      4.13 o 
  -3   0   6       59.63       69.36      3.01 o 
  -2   0   6       56.36       56.21      4.77 o 
  -1   0   6       19.90       17.94      2.33 o 
   0   0   6        0.14        1.39      2.06 o 
   1   0   6      210.54      204.29      4.99 o 
   2   0   6      347.66      344.90      6.14 o 
   3   0   6       32.40       31.64      2.31 o 
   4   0   6     2431.28     2393.69     27.57 o 
   5   0   6        3.42        2.89      3.81 o 
   6   0   6       72.51       83.42      6.84 o 
   7   0   6        1.55       -2.41      3.98 o 
  -7   1   6        0.09        0.53      3.02 o 
  -6   1   6        1.68        1.95      3.43 o 
  -5   1   6        7.44        9.34      3.68 o 
  -4   1   6       48.58       48.44      4.94 o 
  -3   1   6       30.06       33.86      1.80 o 
  -2   1   6       16.73       18.66      1.68 o 
  -1   1   6       39.89       36.40      2.21 o 
   0   1   6        7.77        7.22      1.75 o 
   1   1   6       46.69       41.26      2.31 o 
   2   1   6       18.24       22.93      1.67 o 
   3   1   6       10.40       16.40      1.47 o 
   4   1   6       65.43       67.89      5.60 o 
   5   1   6        1.04        1.64      4.66 o 
   6   1   6       41.83       38.29      5.63 o 
   7   1   6        0.90       -0.61      2.40 o 
  -7   2   6        0.05       -1.41      3.78 o 
  -6   2   6        1.00        1.21      3.23 o 
  -5   2   6       42.16       37.78      5.21 o 
  -4   2   6        0.01       -0.44      1.67 o 
  -3   2   6      145.48      131.70      4.12 o 
  -2   2   6        6.69        6.22      2.14 o 
  -1   2   6       37.75       39.90      2.96 o 
   0   2   6      102.68      103.25      3.24 o 
   1   2   6       19.50       21.46      2.03 o 
   2   2   6       41.67       42.89      2.45 o 
   3   2   6       53.57       62.36      4.11 o 
   4   2   6      497.33      464.90     13.21 o 
   5   2   6        3.01       -0.53      4.16 o 
   6   2   6       17.74       15.33      4.26 o 
   7   2   6        0.01       -2.29      3.17 o 
  -7   3   6        1.01       -0.56      2.64 o 
  -6   3   6        4.27        4.24      3.44 o 
  -5   3   6        1.60        1.67      2.95 o 
  -4   3   6      105.62      104.85      3.85 o 
  -3   3   6        0.00        0.45      1.94 o 
  -2   3   6        1.37        0.64      1.87 o 
  -1   3   6      116.54      114.02      4.17 o 
   0   3   6        3.43        3.36      1.97 o 
   1   3   6       23.01       21.28      2.61 o 
   2   3   6       53.87       59.15      3.53 o 
   3   3   6       28.38       32.00      5.82 o 
   4   3   6       16.38       20.22      5.33 o 
   5   3   6       14.96       13.23      4.95 o 
   6   3   6        4.11        1.29      4.60 o 
   7   3   6        0.44       -0.33      3.49 o 
  -7   4   6        0.08        2.21      3.22 o 
  -6   4   6        0.09       -0.58      2.98 o 
  -5   4   6       21.55       17.56      4.31 o 
  -4   4   6       24.30       22.72      2.50 o 
  -3   4   6       96.18       87.16      3.91 o 
  -2   4   6       71.91       64.91      3.48 o 
  -1   4   6        7.85        5.74      2.39 o 
   0   4   6        1.26        1.04      2.29 o 
   1   4   6       45.68       46.93      3.23 o 
   2   4   6       27.85       27.35      5.01 o 
   3   4   6       38.50       38.90      5.81 o 
   4   4   6       16.18       17.57      5.19 o 
   5   4   6       19.24       11.79      4.51 o 
   6   4   6        3.60        5.54      3.15 o 
  -6   5   6        0.44        0.53      2.77 o 
  -5   5   6        2.88        2.08      2.97 o 
  -4   5   6        3.33        3.03      2.35 o 
  -3   5   6       26.57       24.95      4.57 o 
  -2   5   6       32.38       32.84      3.14 o 
  -1   5   6       20.41       18.06      2.83 o 
   0   5   6        0.82       -0.65      2.14 o 
   1   5   6        0.20        0.16      3.90 o 
   2   5   6        3.29        0.73      4.42 o 
   3   5   6      184.54      146.07      8.43 o 
   4   5   6        3.50        5.14      5.12 o 
   5   5   6       56.04       51.89      6.09 o 
   6   5   6       13.27       15.01      3.77 o 
  -6   6   6        0.35        0.07      3.31 o 
  -5   6   6       34.55       37.38      3.84 o 
  -4   6   6       42.10       46.91      5.32 o 
  -3   6   6      100.89      112.94      5.81 o 
  -2   6   6       53.08       53.24      3.86 o 
  -1   6   6        0.01       -0.27      3.26 o 
   0   6   6        8.74        5.24      4.00 o 
   1   6   6        0.89       -0.54      3.86 o 
   2   6   6        0.40        0.75      3.93 o 
   3   6   6        3.51        0.89      4.28 o 
   4   6   6        8.19        2.12      4.30 o 
   5   6   6        2.68        8.22      5.74 o 
   6   6   6        3.71        5.39      3.43 o 
  -5   7   6       11.42       11.57      4.03 o 
  -4   7   6       33.07       33.38      4.92 o 
  -3   7   6       54.95       66.45      5.96 o 
  -2   7   6       28.84       34.07      5.13 o 
  -1   7   6       13.48       12.23      4.71 o 
   0   7   6       29.45       34.01      5.31 o 
   1   7   6        1.37        3.41      4.61 o 
   2   7   6        5.52        8.07      4.01 o 
   3   7   6       37.20       28.77      5.05 o 
   4   7   6        6.56        8.54      4.72 o 
   5   7   6        5.49        5.56      3.50 o 
  -5   8   6       60.83       70.63      4.87 o 
  -4   8   6        6.77        4.57      4.82 o 
  -3   8   6       98.56       92.38      7.28 o 
  -2   8   6        0.18        1.26      4.12 o 
  -1   8   6        7.39        6.61      4.06 o 
   0   8   6        0.50       -1.16      4.64 o 
   1   8   6       12.46       15.90      5.06 o 
   2   8   6        3.79        1.41      4.17 o 
   3   8   6        1.31        3.19      5.23 o 
   4   8   6        6.78        5.06      3.34 o 
  -3   9   6        5.88        5.88      5.04 o 
  -2   9   6       22.76       23.92      5.10 o 
  -1   9   6       24.12       38.46      5.99 o 
   0   9   6        9.41        3.97      4.10 o 
   1   9   6       16.98       17.16      4.35 o 
   2   9   6        0.78        0.35      4.82 o 
   3   9   6       10.71       12.63      4.91 o 
  -2  10   6        8.82        3.05      4.88 o 
  -1  10   6        3.37        5.11      4.42 o 
   0  10   6        1.23        0.02      5.04 o 
   1  10   6        0.72        1.73      3.79 o 
  -7   1   7        5.58        5.36      2.97 o 
  -6   1   7        2.36        5.06      2.77 o 
  -5   1   7       26.09       28.72      5.56 o 
  -4   1   7        5.11        7.00      4.34 o 
  -3   1   7        7.58        8.19      2.10 o 
  -2   1   7        1.65        2.41      1.59 o 
  -1   1   7       27.70       28.78      2.51 o 
   0   1   7      111.91      111.96      3.55 o 
   1   1   7       15.12       15.21      1.73 o 
   2   1   7     1890.78     1952.70     21.69 o 
   3   1   7       24.84       27.36      1.85 o 
   4   1   7       53.14       54.02      4.32 o 
   5   1   7        1.41        2.36      4.90 o 
   6   1   7       23.28       27.51      6.17 o 
  -7   2   7        1.22        0.13      5.09 o 
  -6   2   7       18.71       17.74      5.05 o 
  -5   2   7        5.37        3.48      4.08 o 
  -4   2   7        0.88       -0.44      4.12 o 
  -3   2   7        0.51       -0.91      2.17 o 
  -2   2   7        1.80        1.51      2.29 o 
  -1   2   7        2.93        3.32      2.38 o 
   0   2   7        8.39        8.67      2.00 o 
   1   2   7        8.61       10.83      2.07 o 
   2   2   7      191.44      202.59      4.69 o 
   3   2   7        3.95        5.57      2.82 o 
   4   2   7      118.81      106.59      7.78 o 
   5   2   7        3.11        7.30      4.77 o 
   6   2   7        2.73        2.73      3.94 o 
  -6   3   7        2.95       -0.27      3.76 o 
  -5   3   7       26.87       18.17      4.04 o 
  -4   3   7        9.17       10.47      4.58 o 
  -3   3   7       11.10       13.15      2.50 o 
  -2   3   7       10.14       10.43      2.35 o 
  -1   3   7       50.96       49.67      4.31 o 
   0   3   7       65.83       62.50      3.80 o 
   1   3   7       61.32       62.79      3.63 o 
   2   3   7       92.68       81.98      4.07 o 
   3   3   7       24.05       16.00      5.21 o 
   4   3   7       10.33        6.92      4.14 o 
   5   3   7        1.18        4.43      5.09 o 
   6   3   7        0.07        1.94      4.44 o 
  -6   4   7        8.80        8.80      5.08 o 
  -5   4   7        2.05       -1.38      4.13 o 
  -4   4   7        6.65        3.96      2.34 o 
  -3   4   7       36.10       32.25      4.09 o 
  -2   4   7        0.45        0.44      2.54 o 
  -1   4   7        5.17        6.23      2.56 o 
   0   4   7        4.50        2.92      2.45 o 
   1   4   7       85.20       74.84      4.08 o 
   2   4   7        2.69        2.03      3.84 o 
   3   4   7       39.54       31.37      5.45 o 
   4   4   7       19.81       23.28      5.70 o 
   5   4   7        0.00       -0.18      4.92 o 
   6   4   7        4.65        6.68      4.25 o 
  -6   5   7       16.08       15.60      4.22 o 
  -5   5   7       23.30       33.91      5.95 o 
  -4   5   7       21.92       23.81      3.20 o 
  -3   5   7        0.08        0.70      2.32 o 
  -2   5   7       13.74       12.57      2.74 o 
  -1   5   7        0.44        0.01      2.33 o 
   0   5   7        0.01        0.49      2.59 o 
   1   5   7        2.88        0.98      3.93 o 
   2   5   7       19.67       14.88      4.51 o 
   3   5   7       19.02       14.27      5.33 o 
   4   5   7        7.97        8.27      4.84 o 
   5   5   7        8.17       12.57      5.81 o 
  -5   6   7       15.64       16.11      4.88 o 
  -4   6   7       11.99       11.16      2.77 o 
  -3   6   7        0.82        1.21      2.87 o 
  -2   6   7        4.53        3.47      2.90 o 
  -1   6   7        8.88        9.41      3.12 o 
   0   6   7       14.13       11.79      4.36 o 
   1   6   7      149.92      132.97      8.23 o 
   2   6   7       20.34       22.78      5.78 o 
   3   6   7       47.16       43.32      5.99 o 
   4   6   7        8.17       10.79      5.91 o 
   5   6   7        0.52        0.60      5.28 o 
  -4   7   7        2.95        6.57      3.12 o 
  -3   7   7        0.27        0.59      3.47 o 
  -2   7   7        1.60       -1.10      3.82 o 
  -1   7   7        2.39        6.88      3.89 o 
   0   7   7        3.10        5.18      3.94 o 
   1   7   7       14.16       11.61      4.88 o 
   2   7   7        5.49        3.26      4.74 o 
   3   7   7       38.19       29.37      5.97 o 
   4   7   7        6.23        8.54      5.47 o 
  -3   8   7        1.36        2.03      4.01 o 
  -2   8   7       12.71       12.66      4.85 o 
  -1   8   7        4.82        7.73      3.94 o 
   0   8   7        0.06        0.50      4.15 o 
   1   8   7        0.43       -1.06      4.89 o 
   2   8   7        0.82        7.97      5.41 o 
   3   8   7        0.58        2.74      4.75 o 
  -2   9   7        1.60        5.67      3.95 o 
  -1   9   7        0.50        3.68      4.64 o 
   0   9   7        3.15        6.09      5.11 o 
   1   9   7        4.58        5.42      4.16 o 
  -6   0   8        1.97        4.11      5.28 o 
  -5   0   8        0.54       -0.29      4.19 o 
  -4   0   8        2.23        1.11      4.06 o 
  -3   0   8       33.06       42.43      5.52 o 
  -2   0   8      127.39      139.55     13.51 o 
  -1   0   8       58.57       65.89      3.86 o 
   0   0   8     1556.88     1559.42     15.15 o 
   1   0   8       55.98       63.80      9.30 o 
   2   0   8       31.04       34.17      3.23 o 
   3   0   8        0.96        1.82      4.46 o 
   4   0   8       86.70       89.65      7.69 o 
   5   0   8       15.52       18.35      5.49 o 
  -6   1   8        0.06        0.22      3.56 o 
  -5   1   8        0.03        0.21      2.73 o 
  -4   1   8        0.86        3.13      2.99 o 
  -3   1   8        0.13       -0.57      3.37 o 
  -2   1   8        0.34        0.91      1.85 o 
  -1   1   8        0.08       -0.57      1.74 o 
   0   1   8      123.02      132.80      3.68 o 
   1   1   8        0.47        2.01      1.75 o 
   2   1   8      141.13      156.20      3.70 o 
   3   1   8        2.75        4.55      3.08 o 
   4   1   8       10.76       10.26      3.76 o 
   5   1   8        5.14        6.00      4.87 o 
  -6   2   8        0.01        0.75      5.04 o 
  -5   2   8        2.52        7.18      4.59 o 
  -4   2   8        0.12       -0.17      4.49 o 
  -3   2   8        0.32        0.11      2.45 o 
  -2   2   8        0.19        0.83      2.60 o 
  -1   2   8        0.31       -1.18      2.67 o 
   0   2   8      404.97      398.49      7.27 o 
   1   2   8       26.52       24.94      2.62 o 
   2   2   8       21.44       18.60      2.15 o 
   3   2   8        4.28        5.91      5.03 o 
   4   2   8        3.59        3.01      4.72 o 
   5   2   8        0.00       -2.11      5.26 o 
  -5   3   8        4.55        7.21      4.93 o 
  -4   3   8        0.25        0.87      3.96 o 
  -3   3   8        0.05       -0.41      2.65 o 
  -2   3   8        0.60        0.77      2.66 o 
  -1   3   8       11.40        9.89      2.84 o 
   0   3   8       50.86       52.71      4.06 o 
   1   3   8       10.92       14.52      2.97 o 
   2   3   8        6.45        6.69      2.75 o 
   3   3   8        1.55        1.22      4.51 o 
   4   3   8        6.26        5.58      5.60 o 
   5   3   8       18.43       26.94      6.31 o 
  -5   4   8        0.05       -1.65      3.89 o 
  -4   4   8        0.78        0.09      4.35 o 
  -3   4   8        2.76        3.07      2.73 o 
  -2   4   8        7.92        5.46      2.67 o 
  -1   4   8        5.41        3.38      2.79 o 
   0   4   8       21.99       16.64      3.28 o 
   1   4   8       54.60       42.79      3.70 o 
   2   4   8        9.24        6.99      2.73 o 
   3   4   8       15.88       18.91      5.78 o 
   4   4   8        0.01        2.20      5.26 o 
   5   4   8        4.66        3.06      5.44 o 
  -5   5   8        1.21        3.08      4.02 o 
  -4   5   8        0.19        0.93      3.87 o 
  -3   5   8        2.55        5.19      2.83 o 
  -2   5   8        3.01        2.24      2.77 o 
  -1   5   8       96.04       85.90      5.79 o 
   0   5   8        7.53        6.00      3.16 o 
   1   5   8       43.93       35.16      3.85 o 
   2   5   8       26.18       26.12      5.88 o 
   3   5   8        0.13        1.59      4.35 o 
   4   5   8        0.20       -1.02      4.52 o 
  -4   6   8        3.49       -0.50      4.74 o 
  -3   6   8        0.07       -0.33      2.64 o 
  -2   6   8        0.06        0.06      3.11 o 
  -1   6   8        6.67        7.07      3.23 o 
   0   6   8       10.79        9.25      4.90 o 
   1   6   8        2.29        3.17      5.25 o 
   2   6   8        5.06        6.07      4.34 o 
   3   6   8        1.65        3.49      5.01 o 
  -3   7   8        0.37        0.79      3.14 o 
  -2   7   8        2.34        1.86      4.62 o 
  -1   7   8       17.62       19.35      4.92 o 
   0   7   8        4.89        0.04      5.13 o 
   1   7   8        7.15        2.53      4.84 o 
   2   7   8        7.36        8.37      5.63 o 
  -1   8   8        2.09        2.86      4.60 o 
   0   8   8       12.57       12.24      5.55 o 
   1   8   8       22.92       22.79      6.15 o 
  -5   1   9        5.48        9.99      3.75 o 
  -4   1   9       17.05       16.83      3.65 o 
  -3   1   9       13.14       14.19      3.01 o 
  -2   1   9      391.76      395.47     12.97 o 
  -1   1   9       29.25       28.00      2.36 o 
   0   1   9        9.24        8.01      2.09 o 
   1   1   9        5.85        4.96      1.82 o 
   2   1   9       41.10       42.21      2.62 o 
   3   1   9        6.34        7.89      3.68 o 
   4   1   9        1.81        0.72      3.61 o 
  -4   2   9        0.60       -0.61      4.32 o 
  -3   2   9        0.02        0.59      4.77 o 
  -2   2   9       75.92       86.54      4.72 o 
  -1   2   9        1.53        2.45      2.62 o 
   0   2   9       83.58       86.27      3.79 o 
   1   2   9        3.67        6.70      2.10 o 
   2   2   9        1.43        0.70      2.82 o 
   3   2   9       17.10       20.34      5.07 o 
   4   2   9        7.14        7.27      4.85 o 
  -4   3   9        1.15        4.81      4.91 o 
  -3   3   9        0.02        3.76      4.68 o 
  -2   3   9       48.19       50.62      4.05 o 
  -1   3   9       34.20       32.81      3.78 o 
   0   3   9       10.58       12.50      2.99 o 
   1   3   9        0.06       -0.20      2.77 o 
   2   3   9        1.22        2.95      2.74 o 
   3   3   9        0.19        0.19      4.40 o 
   4   3   9        4.48        7.07      5.16 o 
  -4   4   9        0.86        2.75      4.76 o 
  -3   4   9       19.89       18.26      5.09 o 
  -2   4   9        9.88        8.62      2.73 o 
  -1   4   9       14.00       18.93      3.43 o 
   0   4   9        9.88       13.40      3.25 o 
   1   4   9        0.11        2.82      2.76 o 
   2   4   9       14.09       14.69      3.04 o 
   3   4   9       12.34       16.56      4.87 o 
  -3   5   9        1.29        3.50      3.91 o 
  -2   5   9        6.42        4.83      3.21 o 
  -1   5   9        9.84        7.83      3.54 o 
   0   5   9        1.81        0.30      3.23 o 
   1   5   9       13.62       16.27      3.42 o 
   2   5   9        8.30       14.39      6.10 o 
  -2   6   9        4.78        5.69      3.57 o 
  -1   6   9       11.05       11.28      3.69 o 
   0   6   9        6.22        4.28      5.39 o 
   1   6   9        0.02       -1.75      5.16 o 
  -3   0  10       12.74        6.88      5.41 o 
  -2   0  10        1.10       -0.73      4.59 o 
  -1   0  10        5.53        3.26      3.16 o 
   0   0  10       38.21       40.47      4.73 o 
   1   0  10       10.28       13.99      3.24 o 
   2   0  10        1.21        0.31      4.46 o 
  -3   1  10        0.03        0.12      3.39 o 
  -2   1  10       20.36       20.07      3.73 o 
  -1   1  10        1.04        1.35      2.12 o 
   0   1  10        1.95        0.61      2.02 o 
   1   1  10        6.74        8.25      2.19 o 
   2   1  10        4.37        4.36      2.96 o 
  -2   2  10        4.93        5.31      2.72 o 
  -1   2  10        4.75        3.58      2.33 o 
   0   2  10        0.04        0.52      2.34 o 
   1   2  10        0.26        2.62      2.32 o 
   2   2  10        8.00       13.77      5.58 o 
  -2   3  10        3.84       -0.33      3.75 o 
  -1   3  10        1.55        1.10      2.76 o 
   0   3  10        2.91        5.10      3.37 o 
   1   3  10        8.56       14.16      2.59 o 
  -1   4  10        1.61        2.95      3.16 o 
   0   4  10        0.38        2.83      3.34 o 
                                                 
